# Supplementary material for: Energetic demands regulate sleep-wake rhythm circuit development
Source: eLife. 2024 Jul 22;13:RP97256. doi: 10.7554/eLife.97256 (PMC11262794; doi:10.7554/eLife.97256)
Supplement: Source code 1. [file elife-97256-code1.zip]

Archive with 2 entries (2 files):
- MC_QuiescenceActivity_Flies_160725.fig
- MC_QuiescenceActivity_Flies_160725.m
